# Supplementary material for: High-Performance Perovskite Solar Cells and Modules Fabricated by Slot-Die Coating with Nontoxic Solvents
Source: Nanomaterials (Basel). 2023 May 29;13(11):1760. doi: 10.3390/nano13111760 (PMC10254507; doi:10.3390/nano13111760)
Supplement: Supplementary file 1 [file nanomaterials-13-01760-s001.zip]

Archive with 1 entries (1 files):
- nanomaterials-2370117-supplementary.pdf
